# Supplementary material for: Availability of alternative prey rather than intraguild interactions determines the local abundance of two understudied and threatened small carnivore species
Source: PLoS One. 2024 Nov 8;19(11):e0310021. doi: 10.1371/journal.pone.0310021 (PMC11548751; doi:10.1371/journal.pone.0310021)
Supplement: S1 Dataset — (CSV) [file pone.0310021.s001.csv]

StudyZone	Station	Species	DateTimeOriginal	Date	Time	delta.time.secs	delta.time.mins	delta.time.hours	delta.time.days
DZ	C1F18	Conepatus leuconotus	08/12/2018 00:17	08/12/2018	00:17:13	0	0	0	0
DZ	C1F20	Conepatus leuconotus	10/12/2018 00:27	10/12/2018	00:27:53	0	0	0	0
DZ	C1F15	Conepatus leuconotus	11/12/2018 00:07	11/12/2018	00:07:58	0	0	0	0
DZ	C1F14	Conepatus leuconotus	18/12/2018 05:07	18/12/2018	05:07:50	0	0	0	0
DZ	C1F25	Conepatus leuconotus	30/12/2018 02:52	30/12/2018	02:52:14	0	0	0	0
DZ	C1F5	Conepatus leuconotus	22/01/2019 22:51	22/01/2019	22:51:04	0	0	0	0
DZ	C1F22	Conepatus leuconotus	24/01/2019 03:01	24/01/2019	03:01:19	0	0	0	0
DZ	C1F5	Conepatus leuconotus	28/01/2019 06:53	28/01/2019	06:53:10	460925	7682	128	5.3
DZ	C1F2	Conepatus leuconotus	19/02/2019 02:24	19/02/2019	02:24:04	0	0	0	0
DZ	C1F26	Conepatus leuconotus	23/03/2019 22:32	23/03/2019	22:32:20	0	0	0	0
DZ	C1F5	Conepatus leuconotus	03/06/2019 22:15	03/06/2019	22:15:15	10938125	182302	3038.4	126.6
DZ	C1F26	Conepatus leuconotus	04/06/2019 19:34	04/06/2019	19:34:01	6292899	104882	1748	72.8
DZ	C1F5	Conepatus leuconotus	06/06/2019 02:42	06/06/2019	02:42:44	188849	3147	52.5	2.2
DZ	C1F5	Conepatus leuconotus	07/06/2019 03:40	07/06/2019	03:40:46	88254	1471	24.5	1
DZ	C1F5	Conepatus leuconotus	12/06/2019 23:33	12/06/2019	23:33:44	503576	8393	139.9	5.8
DZ	C1F18	Conepatus leuconotus	26/06/2019 20:33	26/06/2019	20:33:24	17349369	289156	4819.3	200.8
DZ	C1F8	Conepatus leuconotus	29/06/2019 22:04	29/06/2019	22:04:37	0	0	0	0
DZ	C1F13	Conepatus leuconotus	03/07/2019 20:42	03/07/2019	20:42:50	0	0	0	0
DZ	C1F29	Conepatus leuconotus	06/07/2019 04:11	06/07/2019	04:11:57	3055261	50921	848.7	35.4
DZ	C1F9	Conepatus leuconotus	15/07/2019 05:26	15/07/2019	05:26:21	0	0	0	0
DZ	C1F29	Conepatus leuconotus	17/07/2019 20:34	17/07/2019	20:34:35	1009358	16823	280.4	11.7
DZ	C1F1	Conepatus leuconotus	18/07/2019 03:25	18/07/2019	03:25:17	0	0	0	0
DZ	C1F8	Conepatus leuconotus	20/07/2019 03:18	20/07/2019	03:18:27	1746829	29114	485.2	20.2
DZ	C1F20	Conepatus leuconotus	04/08/2019 18:34	04/08/2019	18:34:30	6873831	114564	1909.4	79.6
DZ	C1F26	Conepatus leuconotus	04/08/2019 22:44	04/08/2019	22:44:25	5281823	88030	1467.2	61.1
DZ	C1F5	Conepatus leuconotus	04/08/2019 23:03	04/08/2019	23:03:18	4577373	76290	1271.5	53
DZ	C1F25	Conepatus leuconotus	09/08/2019 05:23	09/08/2019	05:23:38	19186282	319771	5329.5	222.1
DZ	C1F1	Conepatus leuconotus	22/08/2019 03:00	22/08/2019	03:00:07	3022488	50375	839.6	35
DZ	C1F26	Conepatus leuconotus	30/08/2019 19:17	30/08/2019	19:17:00	2233926	37232	620.5	25.9
DZ	C1F20	Conepatus leuconotus	08/09/2019 05:36	08/09/2019	05:36:54	2977332	49622	827	34.5
DZ	C1F2	Conepatus leuconotus	11/09/2019 05:26	11/09/2019	05:26:28	17632942	293882	4898	204.1
DZ	C1F4	Conepatus leuconotus	22/09/2019 03:27	22/09/2019	03:27:53	0	0	0	0
DZ	C1F5	Conepatus leuconotus	23/09/2019 06:04	23/09/2019	06:04:01	4258842	70981	1183	49.3
DZ	C1F7	Conepatus leuconotus	25/09/2019 03:42	25/09/2019	03:42:00	0	0	0	0
DZ	C1F21	Conepatus leuconotus	20/12/2019 01:55	20/12/2019	01:55:16	0	0	0	0
DZ	C1F30	Conepatus leuconotus	29/12/2019 03:16	29/12/2019	03:16:32	0	0	0	0
DZ	C1F14	Conepatus leuconotus	13/01/2020 05:21	13/01/2020	05:21:10	33783175	563053	9384.2	391
DZ	C1F9	Conepatus leuconotus	15/01/2020 00:21	15/01/2020	00:21:17	15882894	264715	4411.9	183.8
DZ	C1F9	Conepatus leuconotus	22/01/2020 02:45	22/01/2020	02:45:07	601266	10021	167	7
DZ	C1F19	Conepatus leuconotus	14/02/2020 00:57	14/02/2020	00:57:32	0	0	0	0
DZ	C1F28	Conepatus leuconotus	14/02/2020 22:50	14/02/2020	22:50:05	0	0	0	0
PZ	C2F13	Conepatus leuconotus	04/10/2019 18:56	04/10/2019	18:56:56	0	0	0	0
PZ	C2F5	Conepatus leuconotus	05/10/2019 20:15	05/10/2019	20:15:42	0	0	0	0
PZ	C2F11	Conepatus leuconotus	06/10/2019 23:30	06/10/2019	23:30:14	0	0	0	0
DZ	C1F22	Spilogale pygmaea	02/12/2018 19:03	02/12/2018	19:03:05	341346	5689	94.8	3.9
DZ	C1F18	Spilogale pygmaea	03/12/2018 21:24	03/12/2018	21:24:18	178931	2982	49.7	2.1
DZ	C1F23	Spilogale pygmaea	03/12/2018 20:25	03/12/2018	20:25:00	590676	9845	164.1	6.8
DZ	C1F11	Spilogale pygmaea	04/12/2018 05:27	04/12/2018	05:27:31	2027458	33791	563.2	23.5
DZ	C1F18	Spilogale pygmaea	05/12/2018 06:00	05/12/2018	06:00:03	117343	1956	32.6	1.4
DZ	C1F23	Spilogale pygmaea	05/12/2018 22:31	05/12/2018	22:31:42	180400	3007	50.1	2.1
DZ	C1F5	Spilogale pygmaea	07/12/2018 03:54	07/12/2018	03:54:29	794907	13248	220.8	9.2
DZ	C1F15	Spilogale pygmaea	08/12/2018 21:07	08/12/2018	21:07:23	3259416	54324	905.4	37.7
DZ	C1F23	Spilogale pygmaea	09/12/2018 22:26	09/12/2018	22:26:48	345303	5755	95.9	4
DZ	C1F20	Spilogale pygmaea	10/12/2018 06:00	10/12/2018	06:00:16	0	0	0	0
DZ	C1F22	Spilogale pygmaea	10/12/2018 19:38	10/12/2018	19:38:19	693313	11555	192.6	8
DZ	C1F11	Spilogale pygmaea	11/12/2018 18:54	11/12/2018	18:54:47	653234	10887	181.4	7.6
DZ	C1F14	Spilogale pygmaea	11/12/2018 22:06	11/12/2018	22:06:56	5086439	84774	1412.9	58.9
DZ	C1F16	Spilogale pygmaea	11/12/2018 01:16	11/12/2018	01:16:16	0	0	0	0
DZ	C1F16	Spilogale pygmaea	14/12/2018 21:17	14/12/2018	21:17:36	331278	5521	92	3.8
DZ	C1F23	Spilogale pygmaea	14/12/2018 03:12	14/12/2018	03:12:05	362715	6045	100.8	4.2
DZ	C1F16	Spilogale pygmaea	16/12/2018 00:41	16/12/2018	00:41:47	98649	1644	27.4	1.1
DZ	C1F18	Spilogale pygmaea	17/12/2018 00:39	17/12/2018	00:39:42	1017577	16960	282.7	11.8
DZ	C1F22	Spilogale pygmaea	17/12/2018 03:50	17/12/2018	03:50:24	547923	9132	152.2	6.3
DZ	C1F30	Spilogale pygmaea	18/12/2018 06:25	18/12/2018	06:25:25	2519072	41985	699.8	29.2
DZ	C1F18	Spilogale pygmaea	20/12/2018 19:57	20/12/2018	19:57:23	322094	5368	89.5	3.7
DZ	C1F23	Spilogale pygmaea	20/12/2018 20:30	20/12/2018	20:30:48	580721	9679	161.3	6.7
DZ	C1F25	Spilogale pygmaea	22/12/2018 21:38	22/12/2018	21:38:36	0	0	0	0
DZ	C1F12	Spilogale pygmaea	24/12/2018 22:43	24/12/2018	22:43:42	0	0	0	0
DZ	C1F22	Spilogale pygmaea	25/12/2018 21:14	25/12/2018	21:14:38	753853	12564	209.4	8.7
DZ	C1F12	Spilogale pygmaea	27/12/2018 22:02	27/12/2018	22:02:06	256704	4278	71.3	3
DZ	C1F14	Spilogale pygmaea	27/12/2018 19:18	27/12/2018	19:18:33	1372295	22872	381.2	15.9
DZ	C1F22	Spilogale pygmaea	28/12/2018 06:11	28/12/2018	06:11:30	95744	1596	26.6	1.1
DZ	C1F14	Spilogale pygmaea	02/01/2019 19:13	02/01/2019	19:13:05	518070	8634	143.9	6
DZ	C1F22	Spilogale pygmaea	02/01/2019 21:10	02/01/2019	21:10:38	485946	8099	135	5.6
DZ	C1F11	Spilogale pygmaea	05/01/2019 20:19	05/01/2019	20:19:09	2165060	36084	601.4	25.1
DZ	C1F14	Spilogale pygmaea	06/01/2019 00:02	06/01/2019	00:02:48	276582	4610	76.8	3.2
DZ	C1F15	Spilogale pygmaea	07/01/2019 19:56	07/01/2019	19:56:31	2587746	43129	718.8	29.9
DZ	C1F23	Spilogale pygmaea	07/01/2019 04:35	07/01/2019	04:35:58	1497908	24965	416.1	17.3
DZ	C1F11	Spilogale pygmaea	08/01/2019 21:00	08/01/2019	21:00:44	261693	4362	72.7	3
DZ	C1F16	Spilogale pygmaea	09/01/2019 01:17	09/01/2019	01:17:18	2075722	34595	576.6	24
DZ	C1F18	Spilogale pygmaea	10/01/2019 21:09	10/01/2019	21:09:23	1818718	30312	505.2	21.1
DZ	C1F16	Spilogale pygmaea	11/01/2019 20:00	11/01/2019	20:00:56	240217	4004	66.7	2.8
DZ	C1F11	Spilogale pygmaea	15/01/2019 00:38	15/01/2019	00:38:54	531489	8858	147.6	6.1
DZ	C1F14	Spilogale pygmaea	16/01/2019 19:01	16/01/2019	19:01:41	827132	13786	229.8	9.6
DZ	C1F11	Spilogale pygmaea	18/01/2019 04:49	18/01/2019	04:49:41	274245	4571	76.2	3.2
DZ	C1F14	Spilogale pygmaea	18/01/2019 20:00	18/01/2019	20:00:06	137468	2291	38.2	1.6
DZ	C1F18	Spilogale pygmaea	18/01/2019 00:30	18/01/2019	00:30:05	616840	10281	171.3	7.1
DZ	C1F23	Spilogale pygmaea	18/01/2019 23:18	18/01/2019	23:18:51	1017765	16963	282.7	11.8
DZ	C1F8	Spilogale pygmaea	19/01/2019 19:14	19/01/2019	19:14:15	0	0	0	0
DZ	C1F23	Spilogale pygmaea	20/01/2019 04:28	20/01/2019	04:28:56	105003	1750	29.2	1.2
DZ	C1F14	Spilogale pygmaea	22/01/2019 23:51	22/01/2019	23:51:42	359494	5992	99.9	4.2
DZ	C1F29	Spilogale pygmaea	22/01/2019 06:12	22/01/2019	06:12:55	0	0	0	0
DZ	C1F8	Spilogale pygmaea	22/01/2019 22:37	22/01/2019	22:37:21	271385	4523	75.4	3.1
DZ	C1F2	Spilogale pygmaea	25/01/2019 01:29	25/01/2019	01:29:48	0	0	0	0
DZ	C1F11	Spilogale pygmaea	29/01/2019 20:03	29/01/2019	20:03:09	922470	15374	256.2	10.7
DZ	C1F14	Spilogale pygmaea	29/01/2019 05:43	29/01/2019	05:43:58	539535	8992	149.9	6.2
DZ	C1F18	Spilogale pygmaea	30/01/2019 20:41	30/01/2019	20:41:26	1109477	18491	308.2	12.8
DZ	C1F2	Spilogale pygmaea	30/01/2019 20:53	30/01/2019	20:53:34	501825	8364	139.4	5.8
DZ	C1F2	Spilogale pygmaea	01/02/2019 05:52	01/02/2019	05:52:14	118718	1979	33	1.4
DZ	C1F29	Spilogale pygmaea	02/02/2019 19:31	02/02/2019	19:31:42	998325	16639	277.3	11.6
DZ	C1F12	Spilogale pygmaea	03/02/2019 23:12	03/02/2019	23:12:12	3287405	54790	913.2	38.1
DZ	C1F16	Spilogale pygmaea	03/02/2019 00:53	03/02/2019	00:53:16	1918326	31972	532.9	22.2
DZ	C1F13	Spilogale pygmaea	04/02/2019 04:06	04/02/2019	04:06:26	0	0	0	0
DZ	C1F30	Spilogale pygmaea	05/02/2019 22:56	05/02/2019	22:56:14	4293047	71551	1192.5	49.7
DZ	C1F13	Spilogale pygmaea	07/02/2019 00:42	07/02/2019	00:42:29	174713	2912	48.5	2
DZ	C1F16	Spilogale pygmaea	08/02/2019 01:08	08/02/2019	01:08:12	432894	7215	120.2	5
DZ	C1F16	Spilogale pygmaea	09/02/2019 22:44	09/02/2019	22:44:38	164184	2736	45.6	1.9
DZ	C1F2	Spilogale pygmaea	09/02/2019 05:38	09/02/2019	05:38:14	690359	11506	191.8	8
DZ	C1F13	Spilogale pygmaea	10/02/2019 20:36	10/02/2019	20:36:54	230466	3841	64	2.7
DZ	C1F30	Spilogale pygmaea	12/02/2019 23:57	12/02/2019	23:57:40	608485	10141	169	7
DZ	C1F16	Spilogale pygmaea	14/02/2019 01:31	14/02/2019	01:31:19	353376	5890	98.2	4.1
DZ	C1F22	Spilogale pygmaea	14/02/2019 03:24	14/02/2019	03:24:01	3651201	60853	1014.2	42.3
DZ	C1F23	Spilogale pygmaea	14/02/2019 21:14	14/02/2019	21:14:18	2220320	37005	616.8	25.7
DZ	C1F20	Spilogale pygmaea	16/02/2019 03:45	16/02/2019	03:45:59	5867141	97786	1629.8	67.9
DZ	C1F16	Spilogale pygmaea	17/02/2019 22:36	17/02/2019	22:36:18	335099	5585	93.1	3.9
DZ	C1F16	Spilogale pygmaea	18/02/2019 23:50	18/02/2019	23:50:58	90880	1515	25.2	1.1
DZ	C1F20	Spilogale pygmaea	18/02/2019 00:26	18/02/2019	00:26:24	160653	2678	44.6	1.9
DZ	C1F20	Spilogale pygmaea	19/02/2019 03:09	19/02/2019	03:09:51	95963	1599	26.6	1.1
DZ	C1F20	Spilogale pygmaea	21/02/2019 06:10	21/02/2019	06:10:44	105573	1760	29.3	1.2
DZ	C1F12	Spilogale pygmaea	22/02/2019 05:24	22/02/2019	05:24:33	1577539	26292	438.2	18.3
DZ	C1F20	Spilogale pygmaea	23/02/2019 21:36	23/02/2019	21:36:48	169738	2829	47.1	2
DZ	C1F16	Spilogale pygmaea	24/02/2019 19:36	24/02/2019	19:36:37	503137	8386	139.8	5.8
DZ	C1F29	Spilogale pygmaea	25/02/2019 02:17	25/02/2019	02:17:10	1925127	32085	534.8	22.3
DZ	C1F20	Spilogale pygmaea	26/02/2019 04:35	26/02/2019	04:35:41	114614	1910	31.8	1.3
DZ	C1F20	Spilogale pygmaea	27/02/2019 20:24	27/02/2019	20:24:09	143259	2388	39.8	1.7
DZ	C1F30	Spilogale pygmaea	27/02/2019 20:06	27/02/2019	20:06:14	1282114	21369	356.1	14.8
DZ	C1F2	Spilogale pygmaea	28/02/2019 23:55	28/02/2019	23:55:00	1707405	28457	474.3	19.8
DZ	C1F20	Spilogale pygmaea	28/02/2019 22:04	28/02/2019	22:04:44	92433	1541	25.7	1.1
DZ	C1F22	Spilogale pygmaea	28/02/2019 00:30	28/02/2019	00:30:09	1199167	19986	333.1	13.9
DZ	C1F15	Spilogale pygmaea	02/03/2019 04:32	02/03/2019	04:32:10	4610138	76836	1280.6	53.4
DZ	C1F20	Spilogale pygmaea	02/03/2019 02:49	02/03/2019	02:49:53	103507	1725	28.8	1.2
DZ	C1F30	Spilogale pygmaea	02/03/2019 22:18	02/03/2019	22:18:00	267104	4452	74.2	3.1
DZ	C1F16	Spilogale pygmaea	03/03/2019 22:41	03/03/2019	22:41:37	615899	10265	171.1	7.1
DZ	C1F2	Spilogale pygmaea	03/03/2019 00:17	03/03/2019	00:17:03	174121	2902	48.4	2
DZ	C1F23	Spilogale pygmaea	03/03/2019 19:47	03/03/2019	19:47:10	1463570	24393	406.6	16.9
DZ	C1F28	Spilogale pygmaea	03/03/2019 22:21	03/03/2019	22:21:03	0	0	0	0
DZ	C1F12	Spilogale pygmaea	05/03/2019 20:46	05/03/2019	20:46:53	1005739	16762	279.4	11.6
DZ	C1F18	Spilogale pygmaea	06/03/2019 21:07	06/03/2019	21:07:52	3025584	50426	840.4	35
DZ	C1F22	Spilogale pygmaea	06/03/2019 03:47	06/03/2019	03:47:05	528173	8803	146.7	6.1
DZ	C1F13	Spilogale pygmaea	07/03/2019 22:28	07/03/2019	22:28:38	2148429	35807	596.8	24.9
DZ	C1F22	Spilogale pygmaea	12/03/2019 19:21	12/03/2019	19:21:05	574438	9574	159.6	6.6
DZ	C1F23	Spilogale pygmaea	12/03/2019 04:26	12/03/2019	04:26:54	722372	12040	200.7	8.4
DZ	C1F16	Spilogale pygmaea	16/03/2019 21:55	16/03/2019	21:55:45	1120447	18674	311.2	13
DZ	C1F1	Spilogale pygmaea	18/03/2019 05:43	18/03/2019	05:43:45	11504854	191748	3195.8	133.2
DZ	C1F16	Spilogale pygmaea	19/03/2019 22:15	19/03/2019	22:15:43	260397	4340	72.3	3
DZ	C1F16	Spilogale pygmaea	23/03/2019 02:34	23/03/2019	02:34:33	274728	4579	76.3	3.2
DZ	C1F23	Spilogale pygmaea	23/03/2019 22:44	23/03/2019	22:44:44	953589	15893	264.9	11
DZ	C1F16	Spilogale pygmaea	26/03/2019 23:16	26/03/2019	23:16:54	333740	5562	92.7	3.9
DZ	C1F8	Spilogale pygmaea	29/03/2019 22:44	29/03/2019	22:44:25	5702822	95047	1584.1	66
DZ	C1F11	Spilogale pygmaea	30/03/2019 00:25	30/03/2019	00:25:52	5113361	85223	1420.4	59.2
DZ	C1F13	Spilogale pygmaea	02/06/2019 00:41	02/06/2019	00:41:24	7434764	123913	2065.2	86
DZ	C1F29	Spilogale pygmaea	02/06/2019 02:23	02/06/2019	02:23:35	351591	5860	97.7	4.1
DZ	C1F23	Spilogale pygmaea	04/06/2019 21:53	04/06/2019	21:53:08	6300502	105008	1750.1	72.9
DZ	C1F15	Spilogale pygmaea	05/06/2019 22:13	05/06/2019	22:13:42	8268092	137802	2296.7	95.7
DZ	C1F29	Spilogale pygmaea	06/06/2019 03:19	06/06/2019	03:19:47	348970	5816	96.9	4
DZ	C1F5	Spilogale pygmaea	06/06/2019 01:15	06/06/2019	01:15:01	5191518	86525	1442.1	60.1
DZ	C1F20	Spilogale pygmaea	08/06/2019 02:48	08/06/2019	02:48:53	1393273	23221	387	16.1
DZ	C1F2	Spilogale pygmaea	09/06/2019 19:47	09/06/2019	19:47:52	1533193	25553	425.9	17.7
DZ	C1F13	Spilogale pygmaea	10/06/2019 22:32	10/06/2019	22:32:39	769874	12831	213.8	8.9
DZ	C1F23	Spilogale pygmaea	10/06/2019 01:55	10/06/2019	01:55:40	446550	7442	124	5.2
DZ	C1F13	Spilogale pygmaea	18/06/2019 01:20	18/06/2019	01:20:20	614859	10248	170.8	7.1
DZ	C1F20	Spilogale pygmaea	20/06/2019 05:02	20/06/2019	05:02:14	1044799	17413	290.2	12.1
DZ	C1F20	Spilogale pygmaea	22/06/2019 01:01	22/06/2019	01:01:35	103433	1724	28.7	1.2
DZ	C1F29	Spilogale pygmaea	23/06/2019 01:38	23/06/2019	01:38:19	1462710	24378	406.3	16.9
DZ	C1F20	Spilogale pygmaea	24/06/2019 04:39	24/06/2019	04:39:01	94639	1577	26.3	1.1
DZ	C1F8	Spilogale pygmaea	24/06/2019 21:37	24/06/2019	21:37:06	4325794	72097	1201.6	50.1
DZ	C1F14	Spilogale pygmaea	26/06/2019 21:22	26/06/2019	21:22:32	2252822	37547	625.8	26.1
DZ	C1F26	Spilogale pygmaea	28/06/2019 22:30	28/06/2019	22:30:48	2602026	43367	722.8	30.1
DZ	C1F29	Spilogale pygmaea	28/06/2019 23:16	28/06/2019	23:16:17	509878	8498	141.6	5.9
DZ	C1F20	Spilogale pygmaea	29/06/2019 00:15	29/06/2019	00:15:54	334227	5570	92.8	3.9
DZ	C1F1	Spilogale pygmaea	30/06/2019 04:33	30/06/2019	04:33:47	6389659	106494	1774.9	74
DZ	C1F26	Spilogale pygmaea	30/06/2019 20:39	30/06/2019	20:39:36	166127	2769	46.1	1.9
DZ	C1F11	Spilogale pygmaea	01/07/2019 00:30	01/07/2019	00:30:07	6729488	112158	1869.3	77.9
DZ	C1F14	Spilogale pygmaea	04/07/2019 23:16	04/07/2019	23:16:44	698051	11634	193.9	8.1
DZ	C1F26	Spilogale pygmaea	04/07/2019 03:43	04/07/2019	03:43:10	284612	4744	79.1	3.3
DZ	C1F13	Spilogale pygmaea	05/07/2019 05:31	05/07/2019	05:31:38	1483876	24731	412.2	17.2
DZ	C1F14	Spilogale pygmaea	06/07/2019 02:25	06/07/2019	02:25:31	97726	1629	27.1	1.1
DZ	C1F23	Spilogale pygmaea	06/07/2019 04:25	06/07/2019	04:25:34	2255392	37590	626.5	26.1
DZ	C1F23	Spilogale pygmaea	07/07/2019 04:50	07/07/2019	04:50:42	87904	1465	24.4	1
DZ	C1F13	Spilogale pygmaea	08/07/2019 05:02	08/07/2019	05:02:36	257457	4291	71.5	3
DZ	C1F2	Spilogale pygmaea	08/07/2019 00:10	08/07/2019	00:10:55	2434981	40583	676.4	28.2
DZ	C1F14	Spilogale pygmaea	09/07/2019 20:07	09/07/2019	20:07:01	322889	5381	89.7	3.7
DZ	C1F29	Spilogale pygmaea	11/07/2019 01:36	11/07/2019	01:36:34	1045215	17420	290.3	12.1
DZ	C1F12	Spilogale pygmaea	12/07/2019 01:46	12/07/2019	01:46:00	11073546	184559	3076	128.2
DZ	C1F2	Spilogale pygmaea	12/07/2019 20:55	12/07/2019	20:55:56	420300	7005	116.8	4.9
DZ	C1F1	Spilogale pygmaea	14/07/2019 00:29	14/07/2019	00:29:37	1194950	19916	331.9	13.8
DZ	C1F13	Spilogale pygmaea	14/07/2019 04:43	14/07/2019	04:43:39	517262	8621	143.7	6
DZ	C1F14	Spilogale pygmaea	14/07/2019 01:14	14/07/2019	01:14:54	339807	5663	94.4	3.9
DZ	C1F14	Spilogale pygmaea	20/07/2019 05:22	20/07/2019	05:22:30	533255	8888	148.1	6.2
DZ	C1F1	Spilogale pygmaea	21/07/2019 19:03	21/07/2019	19:03:37	590026	9834	163.9	6.8
DZ	C1F23	Spilogale pygmaea	21/07/2019 21:47	21/07/2019	21:47:25	1270600	21177	352.9	14.7
DZ	C1F8	Spilogale pygmaea	23/07/2019 00:40	23/07/2019	00:40:48	2430222	40504	675.1	28.1
DZ	C1F14	Spilogale pygmaea	24/07/2019 01:31	24/07/2019	01:31:08	331716	5529	92.2	3.8
DZ	C1F18	Spilogale pygmaea	24/07/2019 02:07	24/07/2019	02:07:03	12023949	200399	3340	139.2
DZ	C1F1	Spilogale pygmaea	26/07/2019 03:34	26/07/2019	03:34:12	376233	6271	104.5	4.4
DZ	C1F15	Spilogale pygmaea	26/07/2019 21:48	26/07/2019	21:48:45	4404901	73415	1223.6	51
DZ	C1F16	Spilogale pygmaea	27/07/2019 02:38	27/07/2019	02:38:59	7336860	122281	2038	84.9
DZ	C1F8	Spilogale pygmaea	27/07/2019 21:07	27/07/2019	21:07:12	419183	6986	116.4	4.9
DZ	C1F15	Spilogale pygmaea	28/07/2019 04:06	28/07/2019	04:06:46	109080	1818	30.3	1.3
DZ	C1F14	Spilogale pygmaea	29/07/2019 23:44	29/07/2019	23:44:31	503048	8384	139.7	5.8
DZ	C1F8	Spilogale pygmaea	29/07/2019 05:47	29/07/2019	05:47:11	117599	1960	32.7	1.4
DZ	C1F15	Spilogale pygmaea	30/07/2019 21:15	30/07/2019	21:15:24	234518	3909	65.2	2.7
DZ	C1F20	Spilogale pygmaea	31/07/2019 00:58	31/07/2019	00:58:08	1822431	30374	506.2	21.1
DZ	C1F26	Spilogale pygmaea	31/07/2019 21:32	31/07/2019	21:32:35	2396963	39949	665.8	27.7
DZ	C1F4	Spilogale pygmaea	31/07/2019 22:03	31/07/2019	22:03:11	0	0	0	0
DZ	C1F5	Spilogale pygmaea	01/08/2019 01:16	01/08/2019	01:16:03	4838460	80641	1344	56
DZ	C1F14	Spilogale pygmaea	02/08/2019 22:50	02/08/2019	22:50:56	260123	4335	72.2	3
DZ	C1F26	Spilogale pygmaea	03/08/2019 21:09	03/08/2019	21:09:37	257821	4297	71.6	3
DZ	C1F16	Spilogale pygmaea	06/08/2019 22:23	06/08/2019	22:23:28	935068	15584	259.7	10.8
DZ	C1F20	Spilogale pygmaea	06/08/2019 20:55	06/08/2019	20:55:52	590262	9838	164	6.8
DZ	C1F26	Spilogale pygmaea	07/08/2019 04:40	07/08/2019	04:40:33	286253	4771	79.5	3.3
DZ	C1F20	Spilogale pygmaea	08/08/2019 00:58	08/08/2019	00:58:22	89944	1499	25	1
DZ	C1F15	Spilogale pygmaea	11/08/2019 05:34	11/08/2019	05:34:01	980317	16339	272.3	11.3
DZ	C1F23	Spilogale pygmaea	11/08/2019 23:26	11/08/2019	23:26:32	1820345	30339	505.6	21.1
DZ	C1F23	Spilogale pygmaea	13/08/2019 02:58	13/08/2019	02:58:16	99102	1652	27.5	1.1
DZ	C1F16	Spilogale pygmaea	14/08/2019 01:55	14/08/2019	01:55:50	617541	10292	171.5	7.1
DZ	C1F20	Spilogale pygmaea	14/08/2019 22:31	14/08/2019	22:31:50	590855	9848	164.1	6.8
DZ	C1F14	Spilogale pygmaea	15/08/2019 04:29	15/08/2019	04:29:16	974630	16244	270.7	11.3
DZ	C1F14	Spilogale pygmaea	16/08/2019 19:56	16/08/2019	19:56:19	142021	2367	39.5	1.6
DZ	C1F9	Spilogale pygmaea	16/08/2019 23:10	16/08/2019	23:10:13	0	0	0	0
DZ	C1F23	Spilogale pygmaea	19/08/2019 21:08	19/08/2019	21:08:48	583831	9731	162.2	6.8
DZ	C1F14	Spilogale pygmaea	23/08/2019 03:41	23/08/2019	03:41:49	539561	8993	149.9	6.2
DZ	C1F11	Spilogale pygmaea	24/08/2019 04:31	24/08/2019	04:31:44	4680096	78002	1300	54.2
DZ	C1F12	Spilogale pygmaea	25/08/2019 22:55	25/08/2019	22:55:03	3877743	64629	1077.2	44.9
DZ	C1F20	Spilogale pygmaea	25/08/2019 21:52	25/08/2019	21:52:51	948059	15801	263.4	11
DZ	C1F8	Spilogale pygmaea	26/08/2019 05:41	26/08/2019	05:41:58	2418886	40315	671.9	28
DZ	C1F1	Spilogale pygmaea	27/08/2019 00:53	27/08/2019	00:53:46	2755173	45920	765.3	31.9
DZ	C1F11	Spilogale pygmaea	27/08/2019 00:43	27/08/2019	00:43:54	245528	4092	68.2	2.8
DZ	C1F14	Spilogale pygmaea	27/08/2019 02:14	27/08/2019	02:14:42	340371	5673	94.5	3.9
DZ	C1F14	Spilogale pygmaea	28/08/2019 23:31	28/08/2019	23:31:34	163011	2717	45.3	1.9
DZ	C1F11	Spilogale pygmaea	30/08/2019 04:40	30/08/2019	04:40:28	203689	3395	56.6	2.4
DZ	C1F26	Spilogale pygmaea	30/08/2019 21:59	30/08/2019	21:59:37	2049542	34159	569.3	23.7
DZ	C1F4	Spilogale pygmaea	30/08/2019 05:00	30/08/2019	05:00:38	2530645	42177	703	29.3
DZ	C1F11	Spilogale pygmaea	31/08/2019 22:29	31/08/2019	22:29:52	150562	2509	41.8	1.7
DZ	C1F14	Spilogale pygmaea	31/08/2019 21:00	31/08/2019	21:00:05	250109	4168	69.5	2.9
DZ	C1F8	Spilogale pygmaea	31/08/2019 05:41	31/08/2019	05:41:00	352190	5870	97.8	4.1
DZ	C1F12	Spilogale pygmaea	01/09/2019 19:29	01/09/2019	19:29:33	592468	9874	164.6	6.9
DZ	C1F16	Spilogale pygmaea	01/09/2019 21:26	01/09/2019	21:26:50	1625458	27091	451.5	18.8
DZ	C1F20	Spilogale pygmaea	02/09/2019 00:08	02/09/2019	00:08:39	606962	10116	168.6	7
DZ	C1F11	Spilogale pygmaea	03/09/2019 23:29	03/09/2019	23:29:21	179665	2994	49.9	2.1
DZ	C1F14	Spilogale pygmaea	03/09/2019 21:23	03/09/2019	21:23:04	260577	4343	72.4	3
DZ	C1F16	Spilogale pygmaea	04/09/2019 02:18	04/09/2019	02:18:52	190321	3172	52.9	2.2
DZ	C1F14	Spilogale pygmaea	06/09/2019 00:28	06/09/2019	00:28:52	183947	3066	51.1	2.1
DZ	C1F16	Spilogale pygmaea	06/09/2019 00:09	06/09/2019	00:09:44	165050	2751	45.9	1.9
DZ	C1F11	Spilogale pygmaea	07/09/2019 22:32	07/09/2019	22:32:14	93587	1560	26	1.1
DZ	C1F14	Spilogale pygmaea	08/09/2019 22:07	08/09/2019	22:07:51	247007	4117	68.6	2.9
DZ	C1F8	Spilogale pygmaea	08/09/2019 04:50	08/09/2019	04:50:01	604009	10067	167.8	7
DZ	C1F20	Spilogale pygmaea	09/09/2019 00:21	09/09/2019	00:21:50	531062	8851	147.5	6.1
DZ	C1F11	Spilogale pygmaea	12/09/2019 19:07	12/09/2019	19:07:14	251878	4198	70	2.9
DZ	C1F8	Spilogale pygmaea	12/09/2019 03:16	12/09/2019	03:16:21	339979	5666	94.4	3.9
DZ	C1F14	Spilogale pygmaea	13/09/2019 21:21	13/09/2019	21:21:13	429200	7153	119.2	5
DZ	C1F20	Spilogale pygmaea	13/09/2019 04:50	13/09/2019	04:50:59	361747	6029	100.5	4.2
DZ	C1F26	Spilogale pygmaea	14/09/2019 20:35	14/09/2019	20:35:34	1290955	21516	358.6	14.9
DZ	C1F12	Spilogale pygmaea	15/09/2019 23:06	15/09/2019	23:06:20	1222606	20377	339.6	14.2
DZ	C1F14	Spilogale pygmaea	15/09/2019 21:44	15/09/2019	21:44:08	162954	2716	45.3	1.9
DZ	C1F20	Spilogale pygmaea	15/09/2019 00:53	15/09/2019	00:53:02	107506	1792	29.9	1.2
DZ	C1F5	Spilogale pygmaea	16/09/2019 20:52	16/09/2019	20:52:32	3971236	66187	1103.1	46
DZ	C1F12	Spilogale pygmaea	17/09/2019 22:47	17/09/2019	22:47:52	171690	2862	47.7	2
DZ	C1F11	Spilogale pygmaea	18/09/2019 04:13	18/09/2019	04:13:42	350159	5836	97.3	4.1
DZ	C1F12	Spilogale pygmaea	20/09/2019 03:23	20/09/2019	03:23:49	164759	2746	45.8	1.9
DZ	C1F15	Spilogale pygmaea	20/09/2019 02:04	20/09/2019	02:04:54	3443453	57391	956.5	39.9
DZ	C1F20	Spilogale pygmaea	21/09/2019 20:19	21/09/2019	20:19:51	510601	8510	141.8	5.9
DZ	C1F12	Spilogale pygmaea	22/09/2019 05:00	22/09/2019	05:00:34	109002	1817	30.3	1.3
DZ	C1F14	Spilogale pygmaea	22/09/2019 19:00	22/09/2019	19:00:13	513353	8556	142.6	5.9
DZ	C1F26	Spilogale pygmaea	22/09/2019 01:37	22/09/2019	01:37:14	622898	10382	173	7.2
DZ	C1F30	Spilogale pygmaea	24/09/2019 05:21	24/09/2019	05:21:53	17733831	295564	4926.1	205.3
DZ	C1F11	Spilogale pygmaea	25/09/2019 04:32	25/09/2019	04:32:07	605904	10098	168.3	7
DZ	C1F14	Spilogale pygmaea	25/09/2019 02:32	25/09/2019	02:32:34	199940	3332	55.5	2.3
DZ	C1F20	Spilogale pygmaea	27/09/2019 04:21	27/09/2019	04:21:45	460911	7682	128	5.3
DZ	C1F8	Spilogale pygmaea	27/09/2019 21:46	27/09/2019	21:46:10	1362587	22710	378.5	15.8
DZ	C1F8	Spilogale pygmaea	29/09/2019 22:22	28/09/2019	22:22:51	175000	2917	48.6	2
DZ	C1F1	Spilogale pygmaea	21/11/2019 00:47	21/11/2019	00:47:24	700961	11683	194.7	8.1
DZ	C1F23	Spilogale pygmaea	21/11/2019 21:04	21/11/2019	21:04:43	509616	8494	141.6	5.9
DZ	C1F30	Spilogale pygmaea	21/11/2019 02:15	21/11/2019	02:15:58	5003643	83394	1389.9	57.9
DZ	C1F8	Spilogale pygmaea	25/11/2019 05:39	25/11/2019	05:39:18	1929995	32167	536.1	22.3
DZ	C1F1	Spilogale pygmaea	27/11/2019 22:12	27/11/2019	22:12:46	593565	9893	164.9	6.9
DZ	C1F12	Spilogale pygmaea	30/11/2019 03:13	30/11/2019	03:13:35	1635120	27252	454.2	18.9
DZ	C1F12	Spilogale pygmaea	01/12/2019 23:20	01/12/2019	23:20:11	158795	2647	44.1	1.8
DZ	C1F16	Spilogale pygmaea	05/12/2019 22:18	05/12/2019	22:18:39	1811706	30195	503.2	21
DZ	C1F26	Spilogale pygmaea	05/12/2019 22:35	05/12/2019	22:35:48	2942869	49048	817.5	34.1
DZ	C1F16	Spilogale pygmaea	08/12/2019 04:22	08/12/2019	04:22:50	194649	3244	54.1	2.3
DZ	C1F30	Spilogale pygmaea	08/12/2019 23:02	08/12/2019	23:02:35	1543595	25727	428.8	17.9
DZ	C1F8	Spilogale pygmaea	11/12/2019 01:46	11/12/2019	01:46:16	1368417	22807	380.1	15.8
DZ	C1F23	Spilogale pygmaea	13/12/2019 18:48	13/12/2019	18:48:56	1892643	31544	525.7	21.9
DZ	C1F1	Spilogale pygmaea	18/12/2019 04:28	18/12/2019	04:28:50	1660867	27681	461.4	19.2
DZ	C1F14	Spilogale pygmaea	18/12/2019 19:20	18/12/2019	19:20:25	3255599	54260	904.3	37.7
DZ	C1F12	Spilogale pygmaea	23/12/2019 04:13	23/12/2019	04:13:20	1831989	30533	508.9	21.2
DZ	C1F14	Spilogale pygmaea	23/12/2019 03:44	23/12/2019	03:44:57	375871	6265	104.4	4.4
DZ	C1F11	Spilogale pygmaea	24/12/2019 22:33	24/12/2019	22:33:30	4932683	82211	1370.2	57.1
DZ	C1F19	Spilogale pygmaea	26/12/2019 01:35	26/12/2019	01:35:11	34634900	577248	9620.8	400.9
DZ	C1F9	Spilogale pygmaea	28/12/2019 02:01	28/12/2019	02:01:49	11505094	191752	3195.9	133.2
DZ	C1F11	Spilogale pygmaea	30/12/2019 04:25	30/12/2019	04:25:50	453139	7552	125.9	5.2
DZ	C1F19	Spilogale pygmaea	30/12/2019 00:04	30/12/2019	00:04:09	326826	5447	90.8	3.8
DZ	C1F12	Spilogale pygmaea	01/01/2020 04:20	01/01/2020	04:20:02	777982	12966	216.1	9
DZ	C1F21	Spilogale pygmaea	02/01/2020 21:04	02/01/2020	21:04:35	37560776	626013	10433.5	434.7
DZ	C1F14	Spilogale pygmaea	04/01/2020 19:28	04/01/2020	19:28:07	1093012	18217	303.6	12.7
DZ	C1F23	Spilogale pygmaea	06/01/2020 20:25	06/01/2020	20:25:09	2079371	34656	577.6	24.1
DZ	C1F26	Spilogale pygmaea	06/01/2020 03:58	06/01/2020	03:58:38	2697746	44962	749.4	31.2
DZ	C1F12	Spilogale pygmaea	07/01/2020 04:32	07/01/2020	04:32:57	519102	8652	144.2	6
DZ	C1F19	Spilogale pygmaea	07/01/2020 02:49	07/01/2020	02:49:11	701100	11685	194.8	8.1
DZ	C1F12	Spilogale pygmaea	08/01/2020 23:32	08/01/2020	23:32:52	154794	2580	43	1.8
DZ	C1F19	Spilogale pygmaea	09/01/2020 04:39	09/01/2020	04:39:56	179444	2991	49.9	2.1
DZ	C1F14	Spilogale pygmaea	10/01/2020 03:01	10/01/2020	03:01:39	459211	7654	127.6	5.3
DZ	C1F21	Spilogale pygmaea	11/01/2020 22:34	11/01/2020	22:34:20	782975	13050	217.5	9.1
DZ	C1F1	Spilogale pygmaea	13/01/2020 21:13	13/01/2020	21:13:43	2306692	38445	640.8	26.7
DZ	C1F26	Spilogale pygmaea	13/01/2020 19:18	13/01/2020	19:18:06	659785	10996	183.3	7.6
DZ	C1F14	Spilogale pygmaea	14/01/2020 19:13	14/01/2020	19:13:18	403897	6732	112.2	4.7
DZ	C1F19	Spilogale pygmaea	15/01/2020 02:43	15/01/2020	02:43:31	511413	8524	142.1	5.9
DZ	C1F19	Spilogale pygmaea	18/01/2020 01:38	18/01/2020	01:38:23	183072	3051	50.9	2.1
DZ	C1F14	Spilogale pygmaea	19/01/2020 04:32	19/01/2020	04:32:53	374360	6239	104	4.3
DZ	C1F14	Spilogale pygmaea	21/01/2020 19:12	21/01/2020	19:12:10	225556	3759	62.6	2.6
DZ	C1F14	Spilogale pygmaea	22/01/2020 19:56	22/01/2020	19:56:50	89078	1485	24.8	1
DZ	C1F23	Spilogale pygmaea	25/01/2020 05:14	25/01/2020	05:14:42	1586971	26450	440.8	18.4
DZ	C1F14	Spilogale pygmaea	29/01/2020 21:12	29/01/2020	21:12:17	609326	10155	169.2	7
DZ	C1F14	Spilogale pygmaea	30/01/2020 21:53	30/01/2020	21:53:26	88820	1480	24.7	1
DZ	C1F1	Spilogale pygmaea	08/02/2020 19:04	08/02/2020	19:04:51	2238666	37311	621.9	25.9
DZ	C1F19	Spilogale pygmaea	09/02/2020 21:59	09/02/2020	21:59:38	1974073	32901	548.4	22.8
DZ	C1F20	Spilogale pygmaea	12/02/2020 22:15	12/02/2020	22:15:39	9775076	162918	2715.3	113.1
DZ	C1F15	Spilogale pygmaea	15/02/2020 02:14	15/02/2020	02:14:17	12791362	213189	3553.2	148
DZ	C1F8	Spilogale pygmaea	17/02/2020 19:09	17/02/2020	19:09:56	5937818	98964	1649.4	68.7
DZ	C1F8	Spilogale pygmaea	19/02/2020 05:33	19/02/2020	05:33:26	123810	2064	34.4	1.4
DZ	C1F20	Spilogale pygmaea	20/02/2020 01:55	20/02/2020	01:55:07	617955	10299	171.7	7.2
DZ	C1F20	Spilogale pygmaea	21/02/2020 23:14	21/02/2020	23:14:47	163168	2719	45.3	1.9
DZ	C1F20	Spilogale pygmaea	23/02/2020 21:56	23/02/2020	21:56:57	168129	2802	46.7	1.9
DZ	C1F8	Spilogale pygmaea	25/02/2020 19:17	25/02/2020	19:17:42	517580	8626	143.8	6
DZ	C1F8	Spilogale pygmaea	28/02/2020 02:56	28/02/2020	02:56:29	114345	1906	31.8	1.3
DZ	C1F15	Spilogale pygmaea	02/03/2020 00:52	02/03/2020	00:52:10	1377471	22958	382.6	15.9
DZ	C1F20	Spilogale pygmaea	04/03/2020 03:20	04/03/2020	03:20:39	797020	13284	221.4	9.2
DZ	C1F8	Spilogale pygmaea	06/03/2020 04:45	06/03/2020	04:45:21	434081	7235	120.6	5
DZ	C1F20	Spilogale pygmaea	11/03/2020 22:16	11/03/2020	22:16:36	672955	11216	186.9	7.8
DZ	C1F20	Spilogale pygmaea	13/03/2020 03:11	13/03/2020	03:11:34	104096	1735	28.9	1.2
DZ	C1F8	Spilogale pygmaea	13/03/2020 23:53	13/03/2020	23:53:50	587528	9792	163.2	6.8
DZ	C1F20	Spilogale pygmaea	17/03/2020 21:04	17/03/2020	21:04:20	409963	6833	113.9	4.7
PZ	C2F23	Spilogale pygmaea	16/12/2018 20:05	16/12/2018	20:05:27	249691	4162	69.4	2.9
PZ	C2F23	Spilogale pygmaea	17/12/2018 22:35	17/12/2018	22:35:26	95398	1590	26.5	1.1
PZ	C2F23	Spilogale pygmaea	22/12/2018 22:06	22/12/2018	22:06:33	344112	5735	95.6	4
PZ	C2F23	Spilogale pygmaea	29/12/2018 21:28	29/12/2018	21:28:17	577698	9628	160.5	6.7
PZ	C2F23	Spilogale pygmaea	01/01/2019 22:55	01/01/2019	22:55:56	264459	4408	73.5	3.1
PZ	C2F23	Spilogale pygmaea	07/01/2019 04:30	07/01/2019	04:30:17	452059	7534	125.6	5.2
PZ	C2F23	Spilogale pygmaea	10/01/2019 03:48	10/01/2019	03:48:39	106940	1782	29.7	1.2
PZ	C2F23	Spilogale pygmaea	12/01/2019 00:16	12/01/2019	00:16:52	160092	2668	44.5	1.9
PZ	C2F23	Spilogale pygmaea	14/01/2019 01:07	14/01/2019	01:07:40	175847	2931	48.9	2
PZ	C2F23	Spilogale pygmaea	15/01/2019 03:29	15/01/2019	03:29:26	94905	1582	26.4	1.1
PZ	C2F11	Spilogale pygmaea	17/01/2019 05:29	17/01/2019	05:29:08	0	0	0	0
PZ	C2F23	Spilogale pygmaea	25/01/2019 03:18	25/01/2019	03:18:49	858878	14315	238.6	9.9
PZ	C2F23	Spilogale pygmaea	26/01/2019 21:21	26/01/2019	21:21:47	151376	2523	42	1.8
PZ	C2F23	Spilogale pygmaea	27/01/2019 22:32	27/01/2019	22:32:10	90623	1510	25.2	1.1
PZ	C2F2	Spilogale pygmaea	29/01/2019 00:45	29/01/2019	00:45:26	0	0	0	0
PZ	C2F23	Spilogale pygmaea	29/01/2019 22:57	29/01/2019	22:57:48	174336	2906	48.4	2
PZ	C2F23	Spilogale pygmaea	31/01/2019 21:08	31/01/2019	21:08:07	166217	2770	46.2	1.9
PZ	C2F23	Spilogale pygmaea	03/02/2019 01:26	03/02/2019	01:26:53	188325	3139	52.3	2.2
PZ	C2F23	Spilogale pygmaea	06/02/2019 00:47	06/02/2019	00:47:40	256847	4281	71.3	3
PZ	C2F23	Spilogale pygmaea	12/02/2019 01:35	12/02/2019	01:35:31	521270	8688	144.8	6
PZ	C2F23	Spilogale pygmaea	17/02/2019 04:24	17/02/2019	04:24:56	356644	5944	99.1	4.1
PZ	C2F23	Spilogale pygmaea	22/02/2019 23:19	22/02/2019	23:19:10	500050	8334	138.9	5.8
PZ	C2F23	Spilogale pygmaea	01/03/2019 02:51	01/03/2019	02:51:52	531161	8853	147.6	6.1
PZ	C2F9	Spilogale pygmaea	02/03/2019 02:56	02/03/2019	02:56:42	0	0	0	0
PZ	C2F23	Spilogale pygmaea	04/03/2019 01:12	04/03/2019	01:12:56	253263	4221	70.3	2.9
PZ	C2F23	Spilogale pygmaea	08/03/2019 00:16	08/03/2019	00:16:33	267027	4450	74.2	3.1
PZ	C2F23	Spilogale pygmaea	11/03/2019 20:44	11/03/2019	20:44:45	332891	5548	92.5	3.9
PZ	C2F23	Spilogale pygmaea	16/03/2019 05:03	16/03/2019	05:03:26	375519	6259	104.3	4.3
PZ	C2F23	Spilogale pygmaea	04/04/2019 23:05	04/04/2019	23:05:20	1706225	28437	473.9	19.7
PZ	C2F23	Spilogale pygmaea	11/04/2019 04:02	11/04/2019	04:02:35	455147	7586	126.4	5.3
PZ	C2F23	Spilogale pygmaea	14/06/2019 03:11	14/06/2019	03:11:58	88798	1480	24.7	1
PZ	C2F23	Spilogale pygmaea	16/06/2019 01:00	16/06/2019	01:00:02	157722	2629	43.8	1.8
PZ	C2F5	Spilogale pygmaea	16/06/2019 22:22	16/06/2019	22:22:11	597860	9964	166.1	6.9
PZ	C2F23	Spilogale pygmaea	17/06/2019 03:53	17/06/2019	03:53:15	96791	1613	26.9	1.1
PZ	C2F23	Spilogale pygmaea	19/06/2019 01:43	19/06/2019	01:43:20	165004	2750	45.8	1.9
PZ	C2F23	Spilogale pygmaea	20/06/2019 05:08	20/06/2019	05:08:34	98658	1644	27.4	1.1
PZ	C2F23	Spilogale pygmaea	22/06/2019 03:50	22/06/2019	03:50:32	87651	1461	24.4	1
PZ	C2F23	Spilogale pygmaea	23/06/2019 04:17	23/06/2019	04:17:20	88006	1467	24.4	1
PZ	C2F23	Spilogale pygmaea	24/06/2019 19:15	24/06/2019	19:15:05	140261	2338	39	1.6
PZ	C2F23	Spilogale pygmaea	26/06/2019 05:04	26/06/2019	05:04:06	121739	2029	33.8	1.4
PZ	C2F23	Spilogale pygmaea	27/06/2019 23:35	27/06/2019	23:35:53	153105	2552	42.5	1.8
PZ	C2F1	Spilogale pygmaea	28/06/2019 02:36	28/06/2019	02:36:23	0	0	0	0
PZ	C2F23	Spilogale pygmaea	28/06/2019 23:47	28/06/2019	23:47:25	87092	1452	24.2	1
PZ	C2F16	Spilogale pygmaea	29/06/2019 02:47	29/06/2019	02:47:54	3370079	56168	936.1	39
PZ	C2F23	Spilogale pygmaea	01/07/2019 02:32	01/07/2019	02:32:17	182691	3045	50.8	2.1
PZ	C2F10	Spilogale pygmaea	03/07/2019 19:34	03/07/2019	19:34:37	2567355	42789	713.1	29.7
PZ	C2F23	Spilogale pygmaea	09/07/2019 04:42	09/07/2019	04:42:33	699014	11650	194.2	8.1
PZ	C2F23	Spilogale pygmaea	18/07/2019 19:44	18/07/2019	19:44:47	831733	13862	231	9.6
PZ	C2F14	Spilogale pygmaea	27/07/2019 05:03	27/07/2019	05:03:38	0	0	0	0
PZ	C2F19	Spilogale pygmaea	28/07/2019 03:52	28/07/2019	03:52:03	0	0	0	0
PZ	C2F14	Spilogale pygmaea	29/07/2019 21:26	29/07/2019	21:26:55	165883	2765	46.1	1.9
PZ	C2F11	Spilogale pygmaea	01/08/2019 01:43	01/08/2019	01:43:24	16917253	281954	4699.2	195.8
PZ	C2F10	Spilogale pygmaea	04/08/2019 00:26	04/08/2019	00:26:39	2695920	44932	748.9	31.2
PZ	C2F23	Spilogale pygmaea	10/08/2019 21:04	10/08/2019	21:04:13	1991964	33199	553.3	23.1
PZ	C2F23	Spilogale pygmaea	15/08/2019 03:51	15/08/2019	03:51:51	370058	6168	102.8	4.3
PZ	C2F23	Spilogale pygmaea	17/08/2019 02:34	17/08/2019	02:34:19	168146	2802	46.7	1.9
PZ	C2F8	Spilogale pygmaea	20/08/2019 04:50	20/08/2019	04:50:49	8307888	138465	2307.8	96.2
PZ	C2F23	Spilogale pygmaea	23/08/2019 22:55	23/08/2019	22:55:56	591696	9862	164.4	6.9
PZ	C2F23	Spilogale pygmaea	25/08/2019 03:46	25/08/2019	03:46:22	103826	1730	28.8	1.2
PZ	C2F8	Spilogale pygmaea	25/08/2019 19:36	25/08/2019	19:36:12	432631	7211	120.2	5
PZ	C2F23	Spilogale pygmaea	28/08/2019 02:18	28/08/2019	02:18:51	108299	1805	30.1	1.3
PZ	C2F8	Spilogale pygmaea	28/08/2019 05:00	28/08/2019	05:00:28	206656	3444	57.4	2.4
PZ	C2F30	Spilogale pygmaea	31/08/2019 03:00	31/08/2019	03:00:15	0	0	0	0
PZ	C2F8	Spilogale pygmaea	01/09/2019 05:34	01/09/2019	05:34:45	347657	5794	96.6	4
PZ	C2F11	Spilogale pygmaea	02/09/2019 22:59	02/09/2019	22:59:37	2840995	47350	789.2	32.9
PZ	C2F23	Spilogale pygmaea	02/09/2019 05:22	02/09/2019	05:22:05	175885	2931	48.9	2
PZ	C2F30	Spilogale pygmaea	03/09/2019 21:41	03/09/2019	21:41:50	326495	5442	90.7	3.8
PZ	C2F23	Spilogale pygmaea	04/09/2019 04:13	04/09/2019	04:13:26	168680	2811	46.9	2
PZ	C2F9	Spilogale pygmaea	05/09/2019 05:47	05/09/2019	05:47:08	8385829	139764	2329.4	97.1
PZ	C2F23	Spilogale pygmaea	07/09/2019 19:32	07/09/2019	19:32:54	172380	2873	47.9	2
PZ	C2F23	Spilogale pygmaea	09/09/2019 23:14	09/09/2019	23:14:22	186087	3101	51.7	2.2
PZ	C2F11	Spilogale pygmaea	10/09/2019 05:29	10/09/2019	05:29:54	628216	10470	174.5	7.3
PZ	C2F12	Spilogale pygmaea	10/09/2019 21:59	10/09/2019	21:59:30	0	0	0	0
PZ	C2F13	Spilogale pygmaea	15/09/2019 04:31	15/09/2019	04:31:58	0	0	0	0
PZ	C2F14	Spilogale pygmaea	15/09/2019 05:47	15/09/2019	05:47:58	4090861	68181	1136.3	47.3
PZ	C2F3	Spilogale pygmaea	21/09/2019 22:07	21/09/2019	22:07:21	0	0	0	0
PZ	C2F23	Spilogale pygmaea	22/09/2019 00:34	22/09/2019	00:34:44	1041621	17360	289.3	12.1
